# Supplementary material for: Integrative mapping analysis of chicken microchromosome 16 organization
Source: BMC Genomics. 2010 Nov 4;11:616. doi: 10.1186/1471-2164-11-616 (PMC3091757; doi:10.1186/1471-2164-11-616)
Supplement: Additional File 1 — Markers used in this study. File format: Excel [file 1471-2164-11-616-S1.XLS]

## Sheet: Feuil1
Marker	Chm (May2006)	Start	End	Primer1 (or flanking sequence *)	Primer2 (or flanking sequence *)	RH position (cR)	Genetic Position (cM)	deduced complex**	Origin	Genotyping method	Sequence producing the best alignment	Expect value	accession numbers for "no hit" markers
257D05	chr16	27722	28008	GCTCCTTTGACTCCTTCACG	ATCCAACCTTCCTTCCATCC	204.7		B	BAC		AB268588 (Gallus gallus genes, MHC region, partial and complete cds)	2e-49
523B09	chrZ	71979998	71980306	ACGTTCCCTTCTCACTCTGC	CATCTGACACCCTGCCTTC	124.8		Y	BAC		AC195266 (Gallus gallus BAC clone CH261-140B17 from chromosome z, complete sequence)	1e-62
BLA	no hit	-	-	AGCCGCCTTCGGAGAGCA	CAGAGCAGCCCCGGTTGG	184.9		?	CM		EF554707 (Gallus gallus clone SH1 MHC class II antigen alpha mRNA, complete cds)	4e-64	EF554707
ChickRH02212=BLNKCP	no hit	-	-	AAAGGGGAACTGGACACAAG	AGGAGTTGTCCACCCATTTC	204.1		B	CM		NM_001044682 (Gallus gallus NK receptor-like (B-NK), mRNA)	8e-81
GCT1819	chr16	107350	107553	ATGCGATTTGTTGCCTTTTC	ACAGCACCATGAGCTCCTTT	202.4		B	CM		AB268588 (Gallus gallus genes, MHC region, partial and complete cds)	1e-98
GCT1822	no hit			TGACGCAGCTCATCCAATAC	TTGGGTTTGTGCTTCTTGAG	192.1		B	CM		XM_001925393 (PREDICTED: Sus scrofa similar to vacuolar protein sorting 52 (LOC100152596), mRNA)	5e-72
GCT1823	no hit			CTGGTGATCCCGGAGAAG	ATGGCGAAGGCGATCTTG	188.5		B	CM		BX929412 (Gallus gallus finished cDNA, clone ChEST975e12, similar to Mus musculus ribosomal protein S18 (Rps18))	0.0
GCT1896	chr16	181881	181966	GTACCAACACGTCCACCAG	GTTCCTTCAGGTGTTTCTTG	204		B	CM		XR_026881 (PREDICTED: Gallus gallus hypothetical LOC425771)	1e-35
GCT1916	no hit	-	-	TGTACCGCACCGACTTCTTC	AAGAACTGACCGTGGCTGAC	162.1		?	CM		XM_001155559 (PREDICTED: Pan troglodytes mannosyl (alpha-1,3-)-glycoprotein beta-1,2-N-acetylglucosaminyltransferase, transcript variant 3 (MGAT1), mRNA)	2e-127	BM427482
GCT1934	no hit	-	-	AGGAGAACATCTGCCTGCAC	GCAGTCGTGGTAGCTCTCG	165		?	CM		EU219914 (Sus scrofa euchromatic histone-lysine N-methyltransferase 2 (Ehmt2) mRNA, complete cds)	0.0	BU220486
GCT2015	no hit			CGGTGACGATGATCCTGAG	CACGAAGAGGACGACGAGAG	197.9		B	CM		CT737425 (Pig DNA sequence from clone CH242-47O8 on chromosome 7, similar to Gamma-aminobutyric acid type B receptor, subunit 1 precursor (GABA-B receptor 1) (GABA-B-R1) (Gb1) (LOC488340))	3e-20	AM422600
GCT2019	no hit			TCTATAAGGACCGGCAGAAG	GATGTCCTTCAGGGTGTAGC	195.6		B	CM		BX930431 (Gallus gallus finished cDNA, clone ChEST626h3, similar to Sus scrofa flotillin 1 (FLOT1))	3e-45	AM422601
GCT2022	no hit			CGGAACTTCGCCTTCATCTC	AGTCGTTGTCGTGGTGCTG	159	0-27	Y	CM	PCR-RFLP (APEKI)	XM_001114336 (PREDICTED: Macaca mulatta similar to Proline-rich transmembrane protein 1, transcript variant 1 (PRRT1), mRNA)	4e-31	AM422602
GCT2023	no hit			TGACGCAGCTCATCCAATAC	CTTCTTGAGCTCCACCATCAG	190.4		B	CM		AC234899 (Oryctolagus cuniculus, clone 0805D11, similar to human vacuolar protein sorting 52)	4e-26	AM422603
GCT2024	no hit			CCCCTCTCCTTCCAGAACC	AATTCGTCGCTGTAGCTGTG	197.9		B	CM		NM_006772 (Homo sapiens synaptic Ras GTPase activating protein 1 homolog (rat) (SYNGAP1), mRNA)	7e-06	AM422604
GCT2027	no hit			ATTACATCGCGGTGAAGGAG	TGAGCAGATGGATGATCTCG	199		B	CM		CR523515 (Gallus gallus finished cDNA, clone ChEST17m15, similar to Bos taurus ribosomal protein S5)	1e-97	AM422606
GCT2046	chr1	104458575	104458760	GCAATTATTCCCCATGAACG	AGTTCGACCGTCTTCTCGAC	46.3		NOR	CM		FM165414 (Gallus gallus 18S rRNA gene, clone GgSSU-1)	2e-89
LEI0258	chr16	101457	101826	CACGCAGCAGAACTTGGTAAGG	AGCTGTGCTCAGTCCTCAGTGC	202.4	114.1	B	IAM	microsatellite (experimental population) or SSCP (East Lansing population)	Z83781 (Gallus gallus microsatellite DNA, microsatellite LEI0258)	2e-148
MCW0312	chr16	148421	148639	TTTGTTCGGGATTAAGCTTGG	CCTAAATCAGGATGTTTGGAC	204.6	114-130	B	IAM	SSCP	AB268588 (Gallus gallus genes, MHC region, partial and complete cds)	3e-107
MCW0370	chr16	88662	88841	AAAGAGGAGAGTAGTTCACG	CCCACCTCATCATGCATTCC	320.8	130-140	B	IAM	SSCP	AB426150 (Gallus gallus genes, MHC region, partial and complete cds)	1e-85
MCW0371	chr16	91098	91304	TTTCATGGCATCCTAAGATGG	TGCTCCGAGCTGTAATCCTG	202.4	114-130	B	IAM	microsatellite (experimental population) or SSCP (East Lansing population)	AB268588 (Gallus gallus genes, MHC region, partial and complete cds)	3e-93
PKCR	chr16	110930	112399	CCATCATCATGTGGAAGCTG	AGGAGACAATGATGGGGTTG	209.6		B	CM		AB268588 (Gallus gallus genes, MHC region, partial and complete cds; Guanine nucleotide-binding protein beta subunit 2-like 1)	0.0
RBL1745	chr16	223521	223521	TAATCTGAGTAAGTCTTCCTCCCCA*	ACCAAAGAGATTGGGGTCTTCCCTT*	225.1		B	IAS		CU075578 (Chicken DNA sequence from clone XX-CHICKG24, complete sequence)	5e-17
rs14096699	chr16	161670	161670	TTTCTACCTACGGAACCATTCTGCAA*	AAAACGGTGTTTCGGTCCCAAAAGG*	227.6		B	IAS		AB268588 (Gallus gallus genes, MHC region, partial and complete cds)	1e-17
rs14096768	chr16	92290	92290	CTTTTTCTGTCTGAGCTGGAGAAGGA*	GAGGGAGCATCTGTAGGAGAAGAGG*	222.2		B	IAS		AB268588 (Gallus gallus genes, MHC region, partial and complete cds)	4e-125
rs15026791	chr16	50040	50040	ATATGCAAGAACACACGGTGACCCAC*	GGGACAACCAGGAGCCATGGGGACA*	222.5		B	IAS		AB426154 (Gallus gallus genes, MHC region, partial and complete cds)	2e-96
SEQ0066	chr16_random	31833	32050	AAGGCTGCAAATTCCACATC	TTGACACAGAAGGCAACGAG	139.9	0-40	Y	ASU	PCR-RFLP (TaqI)	XM_427355 (PREDICTED: Gallus gallus similar to zinc finger protein 448 (LOC429800)	1e-81
SEQ0069	chr16	330911	331157	GGGTGAGGGGCTTCATAG	GTGCGCTACAACAGAAGTG	133	unlinked	Y	ASU		AF218783 (Gallus gallus MHC Rfp-Y class I alpha chain (YFV) gene)	6e-127
SEQ0097	chr16	248133	248320	TTGGGGTCAGGGTGTAAGAG	TGCATGGTCAGAGAGGACAG	215.3		B	ASU		CU076050 (Chicken DNA sequence from clone XX-CHICKG3, complete sequence)	0.0
SEQ0098	chr16	149801	150034	TGCAAACAGACAGGAGTTGC	AGGACGCCCCTATCCTACAC	202.4		B	ASU		AB268588 (Gallus gallus genes, MHC region, partial and complete cds; Tripartite motif protein 7)	0.0
SEQ0099	chr16	51697	51883	GTGTTTCAGGGTCTCACACG	CTCCTTCCTCCCATTTCCTC	214		B	ASU		AB426152 Gallus gallus genes, MHC region, partial and complete cds)	0.0
SEQ0100	chr16	258104	258266	TCCCATGCTCCAGGTATCTC	TCCTCGCCTTTGATATGGAC	138.1	27.1	Y	ASU	SSCP	AF218783 (Gallus gallus MHC Rfp-Y class I alpha chain (YFV) gene)	0.0
SEQ0105	chr16	303147	303313	GATTGTCCACCAACGAATCC	GCAGGAACTGGAAGTGAAGC	138.1		Y	ASU		AC182260 (Gallus gallus BAC clone CH261-78E22 from chromosome w)	3e-104
SEQ0106	chr16_random	87019	87180	TCCCAGAGGACCTCACAGTC	TTCCAAAACCGAAAGGTCAG	138		Y	ASU		AC173212 (Gallus gallus BAC clone CH261-172N8 from chromosome w)	0.0
SEQ0107	chr16	357441	357677	GCACTCAAGCTCACAACTGC	GCGAAGCAAAGTGAAAGGAC	138		Y	ASU		AC201860 (Gallus gallus BAC clone TAM32-10H12 from chromosome z)	0.0
SEQ0109	chr16	325609	325832	TTCCTTGCTCGTACCCAAAC	GGGGGAACAGGAGTAGAAGG	138.1		Y	ASU		AJ277927 (Gallus gallus partial Rfp-Y region, Y-Lec1 gene, Y-Lec2 gene, Y-FA gene and truncated Y-FB gene (partial))	0.0
SEQ0110	chr16	312398	315568	GCCTAGCACAGGACAGAAGG	CATAGGCAAAGCCTCTCCTG	136.9		Y	ASU		AJ277927 (Gallus gallus partial Rfp-Y region, Y-Lec1 gene, Y-Lec2 gene, Y-FA gene and truncated Y-FB gene (partial))	0.0
SEQ0111	chr16	281536	282427	TACTTCCTGACCGGGATGAC	CTTCTGTTGTAGCGCACCTG	135.4		Y	ASU		AF218783 (Gallus gallus MHC Rfp-Y class I alpha chain (YFV) gene)	0.0
SEQ0112	chr16	266083	266258	CAGGCAGGACAAGAAGGAAG	TCCTCAAACCTCCTTTCCAG	127.1		Y	ASU		AC186869 (Gallus gallus BAC clone TAM32-82L14 from chromosome w)	4e-84
SEQ0113	chr16_random	221699	221875	TCTCTGCACCCAACCTATCC	TCAGAAGTGAGAGCGAAAGC	113	4.4	Y	ASU	SSCP	AJ277927 (Gallus gallus partial Rfp-Y region, Y-Lec1 gene, Y-Lec2 gene, Y-FA gene and truncated Y-FB gene (partial))	0.0
SEQ0299	chr16	76194	76413	GAGCTTCGATTTCCTGTGC	GTGTGGGCTCTTCCAGTTC	204.1		B	ASU		AB426152 (Gallus gallus genes, MHC region, partial and complete cds)	0.0
SEQ0364	chr16	258919	259068	ACTGTGACCCCAAAAGCAAC	AGCCCAGTGCTGACACTTC	124.8		Y	ASU		AF218784 (Gallus gallus MHC Rfp-Y class I alpha chain (YFVI) pseudogene)	3e-60
SEQ0365	chr16	351212	351397	TCCCTTCTTCCCTTCATTCC	CGCACCGCTTCATAAATGG	124.8		Y	ASU		AJ277927 (Gallus gallus partial Rfp-Y region, Y-Lec1 gene, Y-Lec2 gene, Y-FA gene and truncated Y-FB gene (partial)	2e-57
SEQ0366	chr16	42589	42818	TACGAGCACCGCTACCTG	AGAGATGAAGCCCAAAGCAC	205.9		B	ASU		AB426152 (Gallus gallus genes, MHC region, partial and complete cds)	9e-114
SEQ0367	chr1	104460204	104460396	AGAGGGAAGGAGCGAGAG	GCGACCAAAGGAACCATAAC	0	0	NOR	ASU	SSCP	XM_001232841 (PREDICTED: Gallus gallus hypothetical protein LOC769550) similar to Sus scrofa 18S ribosomal RNA (LOC448984)	9e-94
SEQ0368	chr1	104452522	104452726	CCAGTGCGGTAACGCAAG	GCGAGATTTACACCCTCTC	34.9		NOR	ASU		FM165415 (Gallus gallus 28S rRNA gene, clone GgLSU-1)	1e-99
SEQ0457	chr16	250069	250816	ATCAGCCCTCTTCCTTCCAC	GGAGAGACGGTGAGATGGTG	219.7		B	ASU		CU076050 (Chicken DNA sequence from clone XX-CHICKG3)	0.0
SEQ0458	chr16	237331	237730	AGAAACTGAAGAATAGGGTGAGT	ATATCTCTTCCAGGATCTCTGTC	205.9		B	ASU		CU076050 (Chicken DNA sequence from clone XX-CHICKG3)	0.0
SEQ0459	chr16	193801	194145	AATAACAACTTAAAAGACCCACAC	TGTGCCGTAAATATTGTCATC	205.9		B	ASU		AB268588 (Gallus gallus genes, MHC region, partial and complete cds)	6e-175
SEQ0460	chr16	49689	50096	TATCTGGTGACTCAGTGAGGAT	GTAGATGTGGTACCAAAGGTGT	204	50-117	B	ASU	SSCP	AB426152 (Gallus gallus genes, MHC region, partial and complete cds)	0.0
SEQ0461	chr16	298986	299384	CCTCCTAATGATAAGGCAAGTA	CCTAGACCTTAGAGCATCTTTTC	138.1		Y	ASU		AJ277927 (Gallus gallus partial Rfp-Y region, Y-Lec1 gene, Y-Lec2 gene, Y-FA gene and truncated Y-FB gene (partial))	0.0
SEQ0463	chr16	379025	379420	GTAAGAAGAGCTTCAACCACAG	GGCAGAGGTCTTCTTCTATTAAC	138.1		Y	ASU		XR_027170 (PREDICTED: Gallus gallus hypothetical LOC429942)	6e-37
SEQ0464	chr1	104486671	104486853	GGTGCCGAAAGTCAGACAAC	AAAGCGACCCTCAGACAGG	54.1		NOR	ASU		DQ018753 (Gallus gallus clone AY003; 5.8S ribosomal RNA gene, complete sequence)	6e-83
SEQ0470	chr16	50336	50767	GGGTCTCACAGCTGTTCCTC	CAGTGCAGAATGAAGGCAAG	204.1		B	ASU		AB426154 (Gallus gallus genes, MHC region, partial and complete cds)	0.0
SEQ0471	chr16	247712	248029	AGATGTTCCCCTCATCATGC	TTCGTCAGCATTTTCGTCTG	204		B	ASU		CU076050 (Chicken DNA sequence from clone XX-CHICKG3)	3e-160
SEQ0536	chr16	256	395	CCTCCTAAAGCCGCTACC	CTGAAATGAACGGAACGCC	204		B	ASU		AC191953 (Gallus gallus BAC clone CH261-88A24 from chromosome z)	5e-06
SEQ1215	chr16	358520	362346	TGGTAGCAGCAGTGAGATGC	GTTCTACCTGGCGAATCGTG	136.9		Y	ASU		BX663523 (Chicken DNA sequence from clone WAG-4C11)	0.0
SEQ1216	chr16	281675	282254	TACTTCCTGACCGGGATGAC	CCCTCCCATCAAATGCATAC	138.1		Y	ASU		AF218784 (Gallus gallus MHC Rfp-Y class I alpha chain (YFVI) pseudogene)	9e-157
SEQ1217	chr16	50745	51048	GTAAAAGCAGAGGGGTGCAG	GGGAGGAACAGCTGTGAGAC	229.1		B	ASU		AB426152 (Gallus gallus genes, MHC region, partial and complete cds)	1e-152
SEQ1218	chr16	241882	242193	TGGAAAGTCCAAACCCTCTG	ACTGGAAGGAACCGATTGTG	173.9		B	ASU		CU076050 (Chicken DNA sequence from clone XX-CHICKG3)	5e-157
SEQ1219	chr16_random	144523	144978	TGCTTTGGCATCCATGTTAG	TTTGGTTTCAGGTGGGAGAC	174.9		B	ASU		CU075578 (Chicken DNA sequence from clone XX-CHICKG24, complete sequence)	0.0
SEQF0068	chr16	148358	148775	TGATTCTGTTCCAGCCCTTG	GGTTGGGAGAAGTGGGATG	225.5	114-130	B	ASU	SSCP	AB268588 (Gallus gallus genes, MHC region, partial and complete cds)	0.0
SNP126	chr16_random	166669	166797	AGTGCTGCCTCCCAAATTA	GAGACTCACAAATCACTGCAAG	244.9	117.6	B	ASU	HRM	CU075580 (Chicken DNA sequence from clone XX-CHICKG43)	3e-34
SNP127	chr16_random	209753	209861	TGGGCATAAGAGACATAACGC	TGATCCAGACACTATCTCTGATCAAA	136.9	0-40	Y	ASU		AJ277927 (Gallus gallus partial Rfp-Y region, Y-Lec1 gene, Y-Lec2 gene, Y-FA gene and truncated Y-FB gene (partial))	2e-42
SNP128	chr16_random	190252	190412	TTCTTGGGCACAAAGTAGTCAT	GGGAAGGAGACTTACCCAAC	229.1	130.7	B	ASU	HRM	CU075580 (Chicken DNA sequence from clone XX-CHICKG43)	5e-58
SNP130	chr16_random	131754	131890	CACCGTAGTCTCAGTGCTC	TCCCATAGCCTCCTCTTTGTC	128.6	0-40	Y	ASU		AJ277927 (Gallus gallus partial Rfp-Y region, Y-Lec1 gene, Y-Lec2 gene, Y-FA gene and truncated Y-FB gene (partial))	2e-43
GCT2048	chr5	55412063	55412199	GGCTAAGCGGACTATAAAGAGG	CTCTGGTCAGTCAGCCACTC	GGA05		//	CM		EU747335 (Gallus gallus heat shock protein 70 (HSP70) mRNA, complete cds)	5e-63
GCT2053	no hit			AAGAGCGCCCGTTACCTG	AGGATGGTGGGGTTGCAG	UN		//	CM
SEQ0064	22	3119148	3120148	TTTCTGAAGGACGTGGAAGC	ACAAGTGGGACGTCTTGCTC	GGA22		//	ASU		no hit	no hit
SEQ0462	chr1	452594	452990	GTTACAAAGCACTCCTACTTGAA	GGAAATCTTCAAAACCATACAG	UN		//	ASU		no hit	no hit
SEQ0535	chr16	36665	36790	AGCTTTCTGTAAGAGTTAGTA	GGATTAGATAATCTTAGAGGTC	UN		//	ASU		AC186349 (Gallus gallus BAC clone CH261-146A22 from chromosome z)	6e-17
SEQ1298	chrUn_random	18155895	18156220	TCTCCTGCACTCTGAACAGG	ATCCTGCGTAGGAGATGTGC	UN		//	ASU		XR_026929 (PREDICTED: Gallus gallus similar to olfactory receptor, family 5, subfamily U member 1 (LOC430551))	2e-156
SEQ1299	chrUn_random	18158847	18159192	ATTGCAACTTTGGCACTTCC	TACGGTGAAAAGTGCTGCTG	UN		//	ASU		no hit	no hit
SEQ1300	chrUn_random	62780473	62780671	GAGCCACGTTACTGCTCTCC	CTTGCTTCCCAAAGCAGTTC	UN		//	ASU		XM_001236277 (PREDICTED: Gallus gallus hypothetical protein LOC773208 (LOC776776))	6e-90
SEQ1301	chrUn_random	51732484	51732584	TCAGGGAGCCTTCACAGAAC	GGAATGCAGTTTGCAGGAAG	UN		//	ASU		no hit	no hit
SNP129	multi			CGTTTCTGATACTACTACGGGTT	CACGCTTCCATTTCAGCC	UN		//	ASU		AC186851 (Gallus gallus BAC clone CH261-18A24 from chromosome w)	1e-37
SNP131	chrUn_random	28985822	28985926	AGGATCAGCTTTCTGCAAAC	GAGCCAATAAATGCTAAAGGAGTAAC	UN		//	ASU		no hit	no hit
SNP132	chrUn_random	20188884	20189017	CTTTGGGACCAGCGTTG	CTGACACCGCCCTTCTC	GGA14		//	ASU		no hit	no hit
SNP133	chrUn_random	30308813	30308921	TCAACACAACTAAAGAAACTCATGGA	TGCATATTTGACAGATATCAGTAGGG	GGA30		//	ASU		no hit	no hit
IAM: Internationally Available Microsatellite
IAS: Internationally Available SNP
BAC: BAC screening
ASU: Available Sequence Utilization
CM: Comparative Mapping
**: obtained through BLAST alignment, RH or genetic mapping
in red : markers mapped on the framework genetic and RH maps
